# Supplementary material for: Guidance and absorption of internal energy in Vivaldi antennas using multiple slots, full-band dividers, metamaterials, and distributed resistors
Source: Sci Rep. 2026 Feb 21;16:10112. doi: 10.1038/s41598-026-39126-x (PMC13022405; doi:10.1038/s41598-026-39126-x)
Supplement: Supplementary file 1 — Supplementary Material 1 [file 41598_2026_39126_MOESM1_ESM.zip]

Archive with 2 entries (2 files):
- 4_slots_meta_zigzac_61res_backloop_share.cst
- Readme.txt
