# Supplementary material for: Guidance and absorption of internal energy in Vivaldi antennas using multiple slots, full-band dividers, metamaterials, and distributed resistors
Source: Sci Rep. 2026 Feb 21;16:10112. doi: 10.1038/s41598-026-39126-x (PMC13022405; doi:10.1038/s41598-026-39126-x)
Supplement: Supplementary file 1 — Supplementary Material 1 [file 41598_2026_39126_MOESM1_ESM.zip › Readme.txt]

The attached model '4_slots_meta_zigzac_61res_backloop_share.cst' presents the final antenna design without the use of a power divider. This design comprises a 4 V-slot antenna with a back loop and incorporates metamaterial, zig-zag slots, and an optimized set of resistors to mitigate the negative effects of residual electromagnetic (EM) flows.

The model file is archived to include the simulation results. Additional folders have been created to illustrate the improvement in performance of the final design.

+ Folder '1D Results/Gain Comparison': contains a comparison of the gain for the final antenna design (Entire 4V-slot meta res. opt. loop) versus the initial design prior to any enhancements (Entire 4-V-slot meta). This comparison corresponds to Figure 13a in the paper.

+ Folder '1D Results/S11 Comparison': contains a comparison of the averaged reflection coefficient (S11) for the final antenna design (Entire 4V-slot meta res. opt. loop) versus the initial design (Entire 4-V-slot meta). This comparison corresponds to Figure 12 in the paper.
